# Supplementary material for: Cross-Linked Regulation of Coral-Associated Dinoflagellates and Bacteria in Pocillopora sp. during High-Temperature Stress and Recovery
Source: Microorganisms. 2021 Sep 16;9(9):1972. doi: 10.3390/microorganisms9091972 (PMC8468813; doi:10.3390/microorganisms9091972)
Supplement: Supplementary file 1 [file microorganisms-09-01972-s001.zip]

Archive with 1 entries (1 files):
- microorganisms-1371444-supplementary.pdf
